# Supplementary material for: An Endpoint Detection System for Ion Beam Etching Using Optical Emission Spectroscopy
Source: Micromachines (Basel). 2022 Feb 5;13(2):259. doi: 10.3390/mi13020259 (PMC8877325; doi:10.3390/mi13020259)
Supplement: Supplementary file 1 [file micromachines-13-00259-s001.zip]

Archive with 1 entries (1 files):
- micromachines-1581421-supplementary.pdf
